# Supplementary material for: Glycyrrhizin Production in Licorice Hairy Roots Based on Metabolic Redirection of Triterpenoid Biosynthetic Pathway by Genome Editing
Source: Plant Cell Physiol. 2023 Dec 28;65(2):185–98. doi: 10.1093/pcp/pcad161 (PMC10873519; doi:10.1093/pcp/pcad161)
Supplement: pcad161_Supp [file pcad161_supp.zip]

Archive with 1 entries (1 files):
- suppl_data/pcp-2023-e-00205-File010.pdf
